# Supplementary material for: Comparison of Fascicular Turnover Flap and Autograft in a Rat Facial Nerve Model
Source: J Clin Med. 2026 Apr 10;15(8):2902. doi: 10.3390/jcm15082902 (PMC13116902; doi:10.3390/jcm15082902)
Supplement: Supplementary file 1 [file jcm-15-02902-s001.zip]

Archive with 1 entries (1 files):
- jcm-4215127-supplementary Table S1.pdf
